# Supplementary material for: Stakeholder-Perceived Needs in Early Community Nursing Implementation: A Qualitative Study
Source: Nurs Rep. 2026 Jun 30;16(7):228. doi: 10.3390/nursrep16070228 (PMC13414509; doi:10.3390/nursrep16070228)
Supplement: Supplementary file 1 [file nursrep-16-00228-s001.zip]

Archive with 1 entries (1 files):
- nursrep-4345366-supplementary.pdf
